# Supplementary material for: Molecular cloning and functional characterization of the promoter of a novel Aspergillus flavus inducible gene (AhOMT1) from peanut
Source: Front Plant Sci. 2023 Feb 9;14:1102181. doi: 10.3389/fpls.2023.1102181 (PMC9947529; doi:10.3389/fpls.2023.1102181)
Supplement: Supplementary file 1 [file DataSheet_1.zip]

Archive with 7 entries (6 files):
- Supplementay Materials/
- Supplementay Materials/Supplementary Figures.docx
- Supplementay Materials/Supplementary File 1.docx
- Supplementay Materials/Table S1.xlsx
- Supplementay Materials/Table S2.docx
- Supplementay Materials/Table S3.xlsx
- Supplementay Materials/Table S4.xlsx
