# Supplementary material for: Molecular cloning and functional characterization of the promoter of a novel Aspergillus flavus inducible gene (AhOMT1) from peanut
Source: Front Plant Sci. 2023 Feb 9;14:1102181. doi: 10.3389/fpls.2023.1102181 (PMC9947529; doi:10.3389/fpls.2023.1102181)
Supplement: Supplementary file 1 [file DataSheet_1.zip › Supplementay Materials/Table S3.xlsx]

## Sheet: Table S3
Table S3: Cis-regulatory elements in the AhOMT1 promoter, predicted by the PlantCARE database.
Promoter name	Cis-element	Sequence	position	width	strand	Reported in	Function
AhOMT1	WUN-motif	AAATTACT	1375	8	+	Nicotiana glutinosa	Wound responsive element
AhOMT1	MYB	TAACCA	38	6	-	Arabidopsis thaliana	MYB recognition site
AhOMT1	MYB	TAACCA	890	6	-	Arabidopsis thaliana	MYB recognition site
AhOMT1	MYB	TAACCA	1277	6	+	Arabidopsis thaliana	MYB recognition site
AhOMT1	MYB	TAACCA	1359	6	-	Arabidopsis thaliana	MYB recognition site
AhOMT1	STRE	AGGGG	680	5	+	Arabidopsis thaliana	Stress responsive element
AhOMT1	STRE	AGGGG	1241	5	+	Arabidopsis thaliana	Stress responsive element
AhOMT1	MYC	CATGTG	54	6	-	Arabidopsis thaliana	MYB recognition site
AhOMT1	MYC	CATTTG	297	6	+	Arabidopsis thaliana	MYB recognition site
AhOMT1	MYC	CATGTG	953	6	-	Arabidopsis thaliana	MYB recognition site
AhOMT1	MYC	CATTTG	1039	6	-	Arabidopsis thaliana	MYB recognition site
AhOMT1	LTR	CCGAAA	589	6	-	Hordeum vulgare	cis-acting element involved in low-temperature responsiveness
AhOMT1	LTR	CCGAAA	776	6	-	Hordeum vulgare	cis-acting element involved in low-temperature responsiveness
AhOMT1	LTR	CCGAAA	819	6	-	Hordeum vulgare	cis-acting element involved in low-temperature responsiveness
AhOMT1	Unnamed__4	CTCC	79	4	+	Petroselinum hortense
AhOMT1	Unnamed__4	CTCC	717	4	-	Petroselinum hortense
AhOMT1	Unnamed__4	CTCC	780	4	-	Petroselinum hortense
AhOMT1	Unnamed__4	CTCC	1518	4	+	Petroselinum hortense
AhOMT1	Unnamed__4	CTCC	1580	4	+	Petroselinum hortense
AhOMT1	MYB-like sequence	TAACCA	38	6	-	Arabidopsis thaliana
AhOMT1	MYB-like sequence	TAACCA	890	6	-	Arabidopsis thaliana
AhOMT1	MYB-like sequence	TAACCA	1277	6	+	Arabidopsis thaliana
AhOMT1	MYB-like sequence	TAACCA	1359	6	-	Arabidopsis thaliana
AhOMT1	GCN4_motif	TGAGTCA	1396	7	+	Oryza sativa	cis-regulatory element involved in endosperm expression
AhOMT1	MBSI	aaaAaaC(G/C)GTTA	580	10.5	-	Petunia hybrida	MYB binding site involved in flavonoid biosynthetic genes regulation
AhOMT1	P-box	CCTTTTG	1634	7	-	Oryza sativa	gibberellin-responsive element
AhOMT1		motif_sequence	95	4	-	organism	short_function
AhOMT1	O2-site	GATGATGTGG	164	9	+	Zea mays	cis-acting regulatory element involved in zein metabolism regulation
AhOMT1	RY-element	CATGCATG	1045	8	-	Helianthus annuus	cis-acting regulatory element involved in seed-specific regulation
AhOMT1	AE-box	AGAAACTT	414	8	-	Arabidopsis thaliana	part of a module for light response
AhOMT1	W box	TTGACC	1056	6	-	Arabidopsis thaliana
AhOMT1	W box	TTGACC	1244	6	-	Arabidopsis thaliana
AhOMT1	GATA-motif	AAGGATAAGG	526	10	+	Solanum tuberosum	part of a light responsive element
AhOMT1	GT1-motif	GTGTGTGAA	7	9	-	Solanum tuberosum	light responsive element
AhOMT1	Box 4	ATTAAT	883	6	-	Petroselinum crispum	part of a conserved DNA module involved in light responsiveness
AhOMT1	Box 4	ATTAAT	1343	6	-	Petroselinum crispum	part of a conserved DNA module involved in light responsiveness
AhOMT1	Box 4	ATTAAT	1445	6	-	Petroselinum crispum	part of a conserved DNA module involved in light responsiveness
AhOMT1	CAAT-box	CAAT	15	4	+	Nicotiana glutinosa
AhOMT1	CAAT-box	CAAT	23	4	+	Nicotiana glutinosa
AhOMT1	CAAT-box	CAAAT	72	5	+	Pisum sativum	common cis-acting element in promoter and enhancer regions
AhOMT1	CAAT-box	CAAT	84	4	+	Nicotiana glutinosa
AhOMT1	CAAT-box	CAAT	99	4	-	Nicotiana glutinosa
AhOMT1	CAAT-box	CAAT	116	4	-	Nicotiana glutinosa
AhOMT1	CAAT-box	CAAT	126	4	-	Nicotiana glutinosa
AhOMT1	CAAT-box	CAAT	161	4	-	Nicotiana glutinosa
AhOMT1	CAAT-box	CAAAT	298	5	-	Pisum sativum	common cis-acting element in promoter and enhancer regions
AhOMT1	CAAT-box	CAAT	303	4	+	Nicotiana glutinosa
AhOMT1	CAAT-box	CAAT	350	4	+	Nicotiana glutinosa
AhOMT1	CAAT-box	CAAT	802	4	-	Nicotiana glutinosa
AhOMT1	CAAT-box	CAAAT	887	5	-	Pisum sativum	common cis-acting element in promoter and enhancer regions
AhOMT1	CAAT-box	CAAT	913	4	-	Nicotiana glutinosa
AhOMT1	CAAT-box	CAAT	973	4	-	Nicotiana glutinosa
AhOMT1	CAAT-box	CAAT	1018	4	-	Nicotiana glutinosa
AhOMT1	CAAT-box	CAAAT	1039	5	+	Pisum sativum	common cis-acting element in promoter and enhancer regions
AhOMT1	CAAT-box	CAAT	1059	4	+	Nicotiana glutinosa
AhOMT1	CAAT-box	CAAT	1132	4	+	Nicotiana glutinosa
AhOMT1	CAAT-box	CAAAT	1172	5	+	Pisum sativum	common cis-acting element in promoter and enhancer regions
AhOMT1	CAAT-box	CAAAT	1175	5	-	Pisum sativum	common cis-acting element in promoter and enhancer regions
AhOMT1	CAAT-box	CCAAT	1226	5	+	Arabidopsis thaliana	common cis-acting element in promoter and enhancer regions
AhOMT1	CAAT-box	CAAT	1227	4	+	Nicotiana glutinosa
AhOMT1	CAAT-box	CAAAT	1259	5	+	Pisum sativum	common cis-acting element in promoter and enhancer regions
AhOMT1	CAAT-box	CCAAT	1300	5	-	Arabidopsis thaliana	common cis-acting element in promoter and enhancer regions
AhOMT1	CAAT-box	CCAAT	1318	5	+	Arabidopsis thaliana	common cis-acting element in promoter and enhancer regions
AhOMT1	CAAT-box	CAAT	1319	4	+	Nicotiana glutinosa
AhOMT1	CAAT-box	CAAAT	1353	5	-	Pisum sativum	common cis-acting element in promoter and enhancer regions
AhOMT1	CAAT-box	CAAAT	1365	5	+	Pisum sativum	common cis-acting element in promoter and enhancer regions
AhOMT1	CAAT-box	CAAT	1417	4	+	Nicotiana glutinosa
AhOMT1	CAAT-box	CAAT	1425	4	+	Nicotiana glutinosa
AhOMT1	CAAT-box	CAAAT	1442	5	+	Pisum sativum	common cis-acting element in promoter and enhancer regions
AhOMT1	CAAT-box	CAAT	1505	4	+	Nicotiana glutinosa
AhOMT1	CAAT-box	CAAT	1536	4	+	Nicotiana glutinosa
AhOMT1	CAAT-box	CCAAT	1554	5	-	Arabidopsis thaliana	common cis-acting element in promoter and enhancer regions
AhOMT1	CAAT-box	CAAT	1586	4	+	Nicotiana glutinosa
AhOMT1	CAAT-box	CAAT	1603	4	-	Nicotiana glutinosa
AhOMT1	CAAT-box	CAAT	1660	4	-	Nicotiana glutinosa
AhOMT1	3-AF1 binding site	TAAGAGAGGAA	179	10	+	Solanum tuberosum	light responsive element
AhOMT1	TATA	TATAAAAT	267	8	-	Arabidopsis thaliana
AhOMT1	CAT-box	GCCACT	634	6	-	Arabidopsis thaliana	cis-acting regulatory element related to meristem expression
AhOMT1	TATA-box	TATAAATA	63	8	-	Daucus carota	core promoter element around -30 of transcription start
AhOMT1	TATA-box	TATAAAT	64	7	-	Brassica juncea	core promoter element around -30 of transcription start
AhOMT1	TATA-box	TATAAA	65	6	-	Helianthus annuus	core promoter element around -30 of transcription start
AhOMT1	TATA-box	TATAA	66	5	-	Arabidopsis thaliana	core promoter element around -30 of transcription start
AhOMT1	TATA-box	TATA	67	4	+	Arabidopsis thaliana	core promoter element around -30 of transcription start
AhOMT1	TATA-box	TATA	87	4	+	Arabidopsis thaliana	core promoter element around -30 of transcription start
AhOMT1	TATA-box	taTATAAAtc	102	9	-	Arabidopsis thaliana	core promoter element around -30 of transcription start
AhOMT1	TATA-box	TATATAA	105	7	-	Arabidopsis thaliana	core promoter element around -30 of transcription start
AhOMT1	TATA-box	TATATA	106	6	+	Arabidopsis thaliana	core promoter element around -30 of transcription start
AhOMT1	TATA-box	ATATAT	107	6	+	Brassica napus	core promoter element around -30 of transcription start
AhOMT1	TATA-box	TATATA	108	6	+	Arabidopsis thaliana	core promoter element around -30 of transcription start
AhOMT1	TATA-box	ATATAT	109	6	+	Brassica napus	core promoter element around -30 of transcription start
AhOMT1	TATA-box	TATA	110	4	+	Arabidopsis thaliana	core promoter element around -30 of transcription start
AhOMT1	TATA-box	TATAA	176	5	-	Arabidopsis thaliana	core promoter element around -30 of transcription start
AhOMT1	TATA-box	TATA	177	4	+	Arabidopsis thaliana	core promoter element around -30 of transcription start
AhOMT1	TATA-box	TATAAAA	232	7	-	Pisum sativum	core promoter element around -30 of transcription start
AhOMT1	TATA-box	TATAAA	233	6	-	Helianthus annuus	core promoter element around -30 of transcription start
AhOMT1	TATA-box	TATAA	234	5	-	Arabidopsis thaliana	core promoter element around -30 of transcription start
AhOMT1	TATA-box	TATA	235	4	+	Arabidopsis thaliana	core promoter element around -30 of transcription start
AhOMT1	TATA-box	TATAAAA	268	7	-	Pisum sativum	core promoter element around -30 of transcription start
AhOMT1	TATA-box	TATAAA	269	6	-	Helianthus annuus	core promoter element around -30 of transcription start
AhOMT1	TATA-box	TATAA	270	5	-	Arabidopsis thaliana	core promoter element around -30 of transcription start
AhOMT1	TATA-box	TATA	271	4	+	Arabidopsis thaliana	core promoter element around -30 of transcription start
AhOMT1	TATA-box	ATATAT	283	6	+	Brassica napus	core promoter element around -30 of transcription start
AhOMT1	TATA-box	TATATA	284	6	+	Arabidopsis thaliana	core promoter element around -30 of transcription start
AhOMT1	TATA-box	ATATAA	285	6	+	Brassica oleracea	core promoter element around -30 of transcription start
AhOMT1	TATA-box	TATA	286	4	+	Arabidopsis thaliana	core promoter element around -30 of transcription start
AhOMT1	TATA-box	ATATAT	405	6	+	Brassica napus	core promoter element around -30 of transcription start
AhOMT1	TATA-box	TATATA	406	6	+	Arabidopsis thaliana	core promoter element around -30 of transcription start
AhOMT1	TATA-box	ATATAT	407	6	+	Brassica napus	core promoter element around -30 of transcription start
AhOMT1	TATA-box	TATATA	408	6	+	Arabidopsis thaliana	core promoter element around -30 of transcription start
AhOMT1	TATA-box	ATATAA	409	6	+	Brassica oleracea	core promoter element around -30 of transcription start
AhOMT1	TATA-box	TATA	410	4	+	Arabidopsis thaliana	core promoter element around -30 of transcription start
AhOMT1	TATA-box	TATAAGAA	418	8	-	Zea mays	core promoter element around -30 of transcription start
AhOMT1	TATA-box	TATAA	421	5	-	Arabidopsis thaliana	core promoter element around -30 of transcription start
AhOMT1	TATA-box	TATA	422	4	+	Arabidopsis thaliana	core promoter element around -30 of transcription start
AhOMT1	TATA-box	ATATAA	435	6	+	Brassica oleracea	core promoter element around -30 of transcription start
AhOMT1	TATA-box	TATA	436	4	+	Arabidopsis thaliana	core promoter element around -30 of transcription start
AhOMT1	TATA-box	TATA	476	4	+	Arabidopsis thaliana	core promoter element around -30 of transcription start
AhOMT1	TATA-box	TATA	539	4	+	Arabidopsis thaliana	core promoter element around -30 of transcription start
AhOMT1	TATA-box	TATA	610	4	+	Arabidopsis thaliana	core promoter element around -30 of transcription start
AhOMT1	TATA-box	TATA	764	4	+	Arabidopsis thaliana	core promoter element around -30 of transcription start
AhOMT1	TATA-box	TATAA	925	5	-	Arabidopsis thaliana	core promoter element around -30 of transcription start
AhOMT1	TATA-box	TATA	926	4	-	Arabidopsis thaliana	core promoter element around -30 of transcription start
AhOMT1	TATA-box	ATATAA	1116	6	+	Brassica oleracea	core promoter element around -30 of transcription start
AhOMT1	TATA-box	TATA	1117	4	-	Arabidopsis thaliana	core promoter element around -30 of transcription start
AhOMT1	TATA-box	TATA	1191	4	-	Arabidopsis thaliana	core promoter element around -30 of transcription start
AhOMT1	TATA-box	TACAAAA	1370	7	+	Oryza sativa	core promoter element around -30 of transcription start
AhOMT1	TATA-box	ATATAA	1427	6	+	Brassica oleracea	core promoter element around -30 of transcription start
AhOMT1	TATA-box	TATA	1428	4	-	Arabidopsis thaliana	core promoter element around -30 of transcription start
AhOMT1	TATA-box	ATTATA	1469	6	+	Brassica napus	core promoter element around -30 of transcription start
AhOMT1	TATA-box	TATAA	1470	5	-	Arabidopsis thaliana	core promoter element around -30 of transcription start
AhOMT1	TATA-box	TATA	1471	4	-	Arabidopsis thaliana	core promoter element around -30 of transcription start
AhOMT1	ERE	ATTTTAAA	321	8	-	Nicotiana glutinos
AhOMT1	AT~TATA-box	TATATA	106	6	+	Arabidopsis thaliana
AhOMT1	AT~TATA-box	TATATA	108	6	+	Arabidopsis thaliana
AhOMT1	AT~TATA-box	TATATA	284	6	+	Arabidopsis thaliana
AhOMT1	AT~TATA-box	TATATA	406	6	+	Arabidopsis thaliana
AhOMT1	AT~TATA-box	TATATA	408	6	+	Arabidopsis thaliana
AhOMT1	I-box	ccttatcct	527	9	-	Arabidopsis thaliana	part of a light responsive element
AhOMT1	TC-rich repeats	GTTTTCTTAC	1527	9	-	Nicotiana tabacum	cis-acting element involved in defense and stress responsiveness
AhOMT1	Gap-box	CAAATGAA(A/G)A	293	9	-	Arabidopsis thaliana	part of a light responsive element
AhOMT1	Myc	TCTCTTA	179	7	-	Arabidopsis thaliana
