# Supplementary material for: Molecular cloning and functional characterization of the promoter of a novel Aspergillus flavus inducible gene (AhOMT1) from peanut
Source: Front Plant Sci. 2023 Feb 9;14:1102181. doi: 10.3389/fpls.2023.1102181 (PMC9947529; doi:10.3389/fpls.2023.1102181)
Supplement: Supplementary file 1 [file DataSheet_1.zip › Supplementay Materials/Table S4.xlsx]

## Sheet: Sheet2
Table S4. The cis-regulatory elements in AhOMT1 promoter predicted by the new PLACE database.
Factor or site name	location	Strand	Signal sequence	SITE#
CGACGOSAMY3	1	(+)	CGACG	S000205
GATABOX	5	(+)	GATA	S000039
CAATBOX1	15	(+)	CAAT	S000028
CAATBOX1	23	(+)	CAAT	S000028
ARR1AT	30	(+)	NGATT	S000454
MYB1AT	38	(-)	WAACCA	S000408
ACGTATERD1	43	(-)	ACGT	S000415
ACGTATERD1	43	(+)	ACGT	S000415
GTGANTG10	53	(-)	GTGA	S000378
EBOXBNNAPA	54	(-)	CANNTG	S000144
MYCCONSENSUSAT	54	(-)	CANNTG	S000407
MYCATERD1	54	(-)	CATGTG	S000413
EBOXBNNAPA	54	(+)	CANNTG	S000144
MYCATRD22	54	(+)	CACATG	S000174
MYCCONSENSUSAT	54	(+)	CANNTG	S000407
CACTFTPPCA1	61	(-)	YACT	S000449
TATABOX2	64	(-)	TATAAAT	S000109
GATABOX	69	(-)	GATA	S000039
POLLEN1LELAT52	76	(-)	AGAAA	S000245
CAATBOX1	84	(+)	CAAT	S000028
ROOTMOTIFTAPOX1	85	(-)	ATATT	S000098
CAATBOX1	99	(-)	CAAT	S000028
TATABOX4	105	(-)	TATATAA	S000111
ROOTMOTIFTAPOX1	111	(+)	ATATT	S000098
POLASIG3	113	(-)	AATAAT	S000088
CAATBOX1	116	(-)	CAAT	S000028
GT1CONSENSUS	119	(+)	GRWAAW	S000198
GT1GMSCAM4	119	(+)	GAAAAA	S000453
CAATBOX1	126	(-)	CAAT	S000028
GT1CONSENSUS	140	(-)	GRWAAW	S000198
POLASIG3	158	(-)	AATAAT	S000088
CAATBOX1	161	(-)	CAAT	S000028
GTGANTG10	170	(+)	GTGA	S000378
NODCON2GM	180	(-)	CTCTT	S000462
OSE2ROOTNODULE	180	(-)	CTCTT	S000468
ROOTMOTIFTAPOX1	192	(-)	ATATT	S000098
ROOTMOTIFTAPOX1	193	(+)	ATATT	S000098
GT1CONSENSUS	196	(-)	GRWAAW	S000198
GT1GMSCAM4	196	(-)	GAAAAA	S000453
POLLEN1LELAT52	198	(-)	AGAAA	S000245
DOFCOREZM	201	(-)	AAAG	S000265
GT1CONSENSUS	203	(-)	GRWAAW	S000198
IBOXCORE	204	(-)	GATAA	S000199
GATABOX	205	(-)	GATA	S000039
CURECORECR	209	(-)	GTAC	S000493
CURECORECR	209	(+)	GTAC	S000493
CACTFTPPCA1	210	(+)	YACT	S000449
NTBBF1ARROLB	211	(+)	ACTTTA	S000273
DOFCOREZM	212	(-)	AAAG	S000265
TAAAGSTKST1	212	(-)	TAAAG	S000387
POLASIG1	213	(-)	AATAAA	S000080
TATABOX5	214	(+)	TTATTT	S000203
CACTFTPPCA1	219	(+)	YACT	S000449
SEF4MOTIFGM7S	230	(+)	RTTTTTR	S000103
CACTFTPPCA1	240	(-)	YACT	S000449
CACTFTPPCA1	251	(+)	YACT	S000449
NTBBF1ARROLB	252	(+)	ACTTTA	S000273
DOFCOREZM	253	(-)	AAAG	S000265
TAAAGSTKST1	253	(-)	TAAAG	S000387
DOFCOREZM	275	(+)	AAAG	S000265
CACTFTPPCA1	277	(-)	YACT	S000449
GATABOX	282	(+)	GATA	S000039
TATAPVTRNALEU	284	(-)	TTTATATA	S000340
TATABOX4	284	(+)	TATATAA	S000111
TATABOX2	286	(+)	TATAAAT	S000109
POLASIG3	291	(-)	AATAAT	S000088
EBOXBNNAPA	297	(-)	CANNTG	S000144
MYCCONSENSUSAT	297	(-)	CANNTG	S000407
EBOXBNNAPA	297	(+)	CANNTG	S000144
MYCCONSENSUSAT	297	(+)	CANNTG	S000407
CAATBOX1	303	(+)	CAAT	S000028
-300ELEMENT	305	(-)	TGHAAARK	S000122
RYREPEATBNNAPA	309	(-)	CATGCA	S000264
SEF4MOTIFGM7S	318	(+)	RTTTTTR	S000103
POLASIG1	328	(-)	AATAAA	S000080
MARTBOX	329	(+)	TTWTWTTWTT	S000067
TATABOX5	329	(+)	TTATTT	S000203
ANAERO1CONSENSUS	337	(-)	AAACAAA	S000477
SEBFCONSSTPR10A	342	(+)	YTGTCWC	S000391
ARFAT	343	(+)	TGTCTC	S000270
SURECOREATSULTR11	344	(-)	GAGAC	S000499
INRNTPSADB	348	(+)	YTCANTYY	S000395
CAATBOX1	350	(+)	CAAT	S000028
ARR1AT	351	(-)	NGATT	S000454
ARR1AT	365	(-)	NGATT	S000454
GATABOX	380	(+)	GATA	S000039
GT1CONSENSUS	380	(+)	GRWAAW	S000198
IBOXCORE	380	(+)	GATAA	S000199
POLASIG1	383	(+)	AATAAA	S000080
DOFCOREZM	387	(+)	AAAG	S000265
NODCON2GM	388	(-)	CTCTT	S000462
OSE2ROOTNODULE	388	(-)	CTCTT	S000468
GT1CONSENSUS	392	(+)	GRWAAW	S000198
ROOTMOTIFTAPOX1	404	(-)	ATATT	S000098
TATAPVTRNALEU	408	(-)	TTTATATA	S000340
TATABOX4	408	(+)	TATATAA	S000111
NTBBF1ARROLB	412	(-)	ACTTTA	S000273
TAAAGSTKST1	412	(+)	TAAAG	S000387
DOFCOREZM	413	(+)	AAAG	S000265
POLLEN1LELAT52	417	(-)	AGAAA	S000245
GT1CONSENSUS	426	(-)	GRWAAW	S000198
ROOTMOTIFTAPOX1	434	(-)	ATATT	S000098
-300CORE	441	(+)	TGTAAAG	S000001
-300ELEMENT	441	(+)	TGHAAARK	S000122
EMHVCHORD	441	(+)	TGTAAAGT	S000452
NTBBF1ARROLB	443	(-)	ACTTTA	S000273
TAAAGSTKST1	443	(+)	TAAAG	S000387
DOFCOREZM	444	(+)	AAAG	S000265
MARTBOX	451	(-)	TTWTWTTWTT	S000067
POLASIG1	451	(+)	AATAAA	S000080
TATABOX5	455	(-)	TTATTT	S000203
POLASIG3	456	(+)	AATAAT	S000088
GT1CONSENSUS	465	(+)	GRWAAW	S000198
DOFCOREZM	468	(+)	AAAG	S000265
CACTFTPPCA1	470	(-)	YACT	S000449
CACTFTPPCA1	474	(-)	YACT	S000449
P1BS	475	(-)	GNATATNC	S000459
P1BS	475	(+)	GNATATNC	S000459
ROOTMOTIFTAPOX1	477	(+)	ATATT	S000098
RAV1AAT	483	(+)	CAACA	S000314
INTRONUPPER	487	(+)	MAGGTAAGT	S000085
BIHD1OS	496	(+)	TGTCA	S000498
WBOXATNPR1	497	(-)	TTGAC	S000390
WRKY71OS	497	(-)	TGAC	S000447
WBBOXPCWRKY1	511	(+)	TTTGACY	S000310
WBOXATNPR1	512	(+)	TTGAC	S000390
WBOXHVISO1	513	(+)	TGACT	S000442
WRKY71OS	513	(+)	TGAC	S000447
WBOXNTERF3	513	(+)	TGACY	S000457
TBOXATGAPB	515	(+)	ACTTTG	S000383
DOFCOREZM	516	(-)	AAAG	S000265
ARR1AT	519	(+)	NGATT	S000454
SREATMSD	528	(-)	TTATCC	S000470
MYBST1	528	(+)	GGATA	S000180
GATABOX	529	(+)	GATA	S000039
IBOX	529	(+)	GATAAG	S000124
IBOXCORE	529	(+)	GATAA	S000199
IBOXCORENT	529	(+)	GATAAGR	S000424
CACTFTPPCA1	536	(+)	YACT	S000449
SEF4MOTIFGM7S	545	(+)	RTTTTTR	S000103
WBOXNTERF3	558	(-)	TGACY	S000457
WRKY71OS	559	(-)	TGAC	S000447
GTGANTG10	560	(-)	GTGA	S000378
RHERPATEXPA7	560	(+)	KCACGW	S000512
ARR1AT	563	(+)	NGATT	S000454
EECCRCAH1	564	(+)	GANTTNC	S000494
GT1CONSENSUS	565	(-)	GRWAAW	S000198
POLLEN1LELAT52	567	(-)	AGAAA	S000245
GTGANTG10	580	(-)	GTGA	S000378
SEBFCONSSTPR10A	595	(-)	YTGTCWC	S000391
GTGANTG10	595	(+)	GTGA	S000378
BIHD1OS	596	(-)	TGTCA	S000498
WRKY71OS	596	(+)	TGAC	S000447
MARTBOX	600	(-)	TTWTWTTWTT	S000067
WBOXHVISO1	614	(-)	TGACT	S000442
WBOXNTERF3	614	(-)	TGACY	S000457
WRKY71OS	615	(-)	TGAC	S000447
ARR1AT	619	(+)	NGATT	S000454
DOFCOREZM	631	(+)	AAAG	S000265
NODCON2GM	632	(-)	CTCTT	S000462
OSE2ROOTNODULE	632	(-)	CTCTT	S000468
CACTFTPPCA1	635	(-)	YACT	S000449
SORLIP1AT	636	(-)	GCCAC	S000482
PYRIMIDINEBOXOSRAMY1A	644	(-)	CCTTTT	S000259
DOFCOREZM	645	(+)	AAAG	S000265
WBOXNTERF3	655	(-)	TGACY	S000457
WRKY71OS	656	(-)	TGAC	S000447
GTGANTG10	657	(-)	GTGA	S000378
TAAAGSTKST1	678	(+)	TAAAG	S000387
DOFCOREZM	679	(+)	AAAG	S000265
WBOXNTERF3	691	(-)	TGACY	S000457
WRKY71OS	692	(-)	TGAC	S000447
GTGANTG10	693	(-)	GTGA	S000378
CACTFTPPCA1	707	(-)	YACT	S000449
SEBFCONSSTPR10A	708	(-)	YTGTCWC	S000391
GTGANTG10	708	(+)	GTGA	S000378
BIHD1OS	709	(-)	TGTCA	S000498
WRKY71OS	709	(+)	TGAC	S000447
DOFCOREZM	716	(+)	AAAG	S000265
NODCON2GM	717	(-)	CTCTT	S000462
OSE2ROOTNODULE	717	(-)	CTCTT	S000468
WBOXNTERF3	727	(-)	TGACY	S000457
WRKY71OS	728	(-)	TGAC	S000447
GTGANTG10	729	(-)	GTGA	S000378
GT1CONSENSUS	735	(-)	GRWAAW	S000198
GT1GMSCAM4	735	(-)	GAAAAA	S000453
DOFCOREZM	744	(+)	AAAG	S000265
ARR1AT	748	(-)	NGATT	S000454
GTGANTG10	750	(-)	GTGA	S000378
NODCON2GM	756	(-)	CTCTT	S000462
OSE2ROOTNODULE	756	(-)	CTCTT	S000468
ARR1AT	768	(-)	NGATT	S000454
GTGANTG10	770	(-)	GTGA	S000378
LTRE1HVBLT49	777	(-)	CCGAAA	S000250
GTGANTG10	785	(+)	GTGA	S000378
QELEMENTZMZM13	786	(-)	AGGTCA	S000254
WRKY71OS	786	(+)	TGAC	S000447
WBOXNTERF3	786	(+)	TGACY	S000457
SEF4MOTIFGM7S	791	(-)	RTTTTTR	S000103
CACTFTPPCA1	799	(-)	YACT	S000449
GTGANTG10	800	(+)	GTGA	S000378
ARR1AT	801	(+)	NGATT	S000454
CAATBOX1	803	(-)	CAAT	S000028
CACTFTPPCA1	816	(-)	YACT	S000449
LTRE1HVBLT49	820	(-)	CCGAAA	S000250
CACTFTPPCA1	835	(+)	YACT	S000449
CACTFTPPCA1	842	(-)	YACT	S000449
GTGANTG10	851	(+)	GTGA	S000378
DOFCOREZM	854	(+)	AAAG	S000265
CACTFTPPCA1	856	(-)	YACT	S000449
INRNTPSADB	860	(-)	YTCANTYY	S000395
ARR1AT	866	(-)	NGATT	S000454
EBOXBNNAPA	878	(-)	CANNTG	S000144
MYCCONSENSUSAT	878	(-)	CANNTG	S000407
EBOXBNNAPA	878	(+)	CANNTG	S000144
MYCCONSENSUSAT	878	(+)	CANNTG	S000407
CACTFTPPCA1	880	(-)	YACT	S000449
GTGANTG10	881	(+)	GTGA	S000378
ARR1AT	882	(+)	NGATT	S000454
CAATBOX1	914	(-)	CAAT	S000028
EBOXBNNAPA	954	(-)	CANNTG	S000144
MYCCONSENSUSAT	954	(-)	CANNTG	S000407
MYCATERD1	954	(-)	CATGTG	S000413
EBOXBNNAPA	954	(+)	CANNTG	S000144
MYCATRD22	954	(+)	CACATG	S000174
MYCCONSENSUSAT	954	(+)	CANNTG	S000407
ARR1AT	966	(+)	NGATT	S000454
POLASIG3	968	(-)	AATAAT	S000088
POLASIG3	971	(-)	AATAAT	S000088
CAATBOX1	974	(-)	CAAT	S000028
DOFCOREZM	979	(-)	AAAG	S000265
GT1CONSENSUS	981	(-)	GRWAAW	S000198
GT1GMSCAM4	981	(-)	GAAAAA	S000453
ANAERO2CONSENSUS	994	(+)	AGCAGC	S000478
ANAERO2CONSENSUS	997	(+)	AGCAGC	S000478
CAATBOX1	1019	(-)	CAAT	S000028
POLASIG2	1026	(+)	AATTAAA	S000081
NTBBF1ARROLB	1029	(-)	ACTTTA	S000273
TAAAGSTKST1	1029	(+)	TAAAG	S000387
DOFCOREZM	1030	(+)	AAAG	S000265
ARR1AT	1037	(-)	NGATT	S000454
EBOXBNNAPA	1040	(-)	CANNTG	S000144
MYCCONSENSUSAT	1040	(-)	CANNTG	S000407
EBOXBNNAPA	1040	(+)	CANNTG	S000144
MYCCONSENSUSAT	1040	(+)	CANNTG	S000407
RYREPEATLEGUMINBOX	1043	(-)	CATGCAY	S000100
RYREPEATGMGY2	1043	(-)	CATGCAT	S000105
RYREPEATBNNAPA	1044	(-)	CATGCA	S000264
RYREPEATVFLEB4	1046	(-)	CATGCATG	S000102
RYREPEATLEGUMINBOX	1046	(+)	CATGCAY	S000100
RYREPEATVFLEB4	1046	(+)	CATGCATG	S000102
RYREPEATGMGY2	1046	(+)	CATGCAT	S000105
RYREPEATBNNAPA	1046	(+)	CATGCA	S000264
RYREPEATLEGUMINBOX	1047	(-)	CATGCAY	S000100
RYREPEATGMGY2	1047	(-)	CATGCAT	S000105
RYREPEATBNNAPA	1048	(-)	CATGCA	S000264
CGCGBOXAT	1053	(-)	VCGCGB	S000501
CGCGBOXAT	1053	(+)	VCGCGB	S000501
ELRECOREPCRP1	1057	(-)	TTGACC	S000142
WBOXNTERF3	1057	(-)	TGACY	S000457
WBOXATNPR1	1058	(-)	TTGAC	S000390
WRKY71OS	1058	(-)	TGAC	S000447
CAATBOX1	1060	(+)	CAAT	S000028
POLLEN1LELAT52	1063	(-)	AGAAA	S000245
DOFCOREZM	1066	(-)	AAAG	S000265
WBBOXPCWRKY1	1067	(+)	TTTGACY	S000310
WBOXATNPR1	1068	(+)	TTGAC	S000390
WBOXHVISO1	1069	(+)	TGACT	S000442
WRKY71OS	1069	(+)	TGAC	S000447
WBOXNTERF3	1069	(+)	TGACY	S000457
CACTFTPPCA1	1078	(-)	YACT	S000449
AGCBOXNPGLB	1084	(+)	AGCCGCC	S000232
GCCCORE	1085	(+)	GCCGCC	S000430
GAREAT	1097	(+)	TAACAAR	S000439
-300ELEMENT	1107	(+)	TGHAAARK	S000122
INRNTPSADB	1110	(-)	YTCANTYY	S000395
ROOTMOTIFTAPOX1	1116	(-)	ATATT	S000098
DOFCOREZM	1122	(+)	AAAG	S000265
CURECORECR	1130	(-)	GTAC	S000493
CURECORECR	1130	(+)	GTAC	S000493
CAATBOX1	1133	(+)	CAAT	S000028
ROOTMOTIFTAPOX1	1134	(-)	ATATT	S000098
EBOXBNNAPA	1144	(-)	CANNTG	S000144
CATATGGMSAUR	1144	(-)	CATATG	S000370
MYCCONSENSUSAT	1144	(-)	CANNTG	S000407
EBOXBNNAPA	1144	(+)	CANNTG	S000144
CATATGGMSAUR	1144	(+)	CATATG	S000370
MYCCONSENSUSAT	1144	(+)	CANNTG	S000407
WBOXHVISO1	1151	(+)	TGACT	S000442
WRKY71OS	1151	(+)	TGAC	S000447
WBOXNTERF3	1151	(+)	TGACY	S000457
DOFCOREZM	1154	(-)	AAAG	S000265
GT1CONSENSUS	1155	(-)	GRWAAW	S000198
POLLEN1LELAT52	1161	(+)	AGAAA	S000245
DOFCOREZM	1163	(+)	AAAG	S000265
SEF4MOTIFGM7S	1184	(-)	RTTTTTR	S000103
BOXIINTPATPB	1193	(+)	ATAGAA	S000296
POLLEN1LELAT52	1195	(+)	AGAAA	S000245
CACTFTPPCA1	1201	(-)	YACT	S000449
NTBBF1ARROLB	1207	(+)	ACTTTA	S000273
DOFCOREZM	1208	(-)	AAAG	S000265
TAAAGSTKST1	1208	(-)	TAAAG	S000387
POLASIG1	1209	(-)	AATAAA	S000080
GT1CONSENSUS	1212	(-)	GRWAAW	S000198
CPBCSPOR	1217	(-)	TATTAG	S000491
CACTFTPPCA1	1221	(+)	YACT	S000449
CCAATBOX1	1227	(+)	CCAAT	S000030
CAATBOX1	1228	(+)	CAAT	S000028
GT1CONSENSUS	1232	(+)	GRWAAW	S000198
DOFCOREZM	1235	(+)	AAAG	S000265
ELRECOREPCRP1	1245	(-)	TTGACC	S000142
WBOXNTERF3	1245	(-)	TGACY	S000457
WBOXATNPR1	1246	(-)	TTGAC	S000390
WRKY71OS	1246	(-)	TGAC	S000447
RAV1AAT	1248	(+)	CAACA	S000314
-300ELEMENT	1254	(-)	TGHAAARK	S000122
DOFCOREZM	1254	(-)	AAAG	S000265
GT1CONSENSUS	1255	(-)	GRWAAW	S000198
GT1GMSCAM4	1255	(-)	GAAAAA	S000453
ARR1AT	1268	(-)	NGATT	S000454
CACTFTPPCA1	1276	(-)	YACT	S000449
MYB1AT	1278	(+)	WAACCA	S000408
DOFCOREZM	1286	(+)	AAAG	S000265
POLLEN1LELAT52	1288	(+)	AGAAA	S000245
INRNTPSADB	1291	(-)	YTCANTYY	S000395
DOFCOREZM	1291	(+)	AAAG	S000265
CACTFTPPCA1	1293	(-)	YACT	S000449
GTGANTG10	1294	(+)	GTGA	S000378
CAATBOX1	1301	(-)	CAAT	S000028
CCAATBOX1	1301	(-)	CCAAT	S000030
ARR1AT	1310	(-)	NGATT	S000454
GTGANTG10	1314	(-)	GTGA	S000378
CCAATBOX1	1319	(+)	CCAAT	S000030
CAATBOX1	1320	(+)	CAAT	S000028
ARR1AT	1321	(-)	NGATT	S000454
S1FBOXSORPS1L21	1328	(-)	ATGGTA	S000223
WUSATAg	1330	(-)	TTAATGG	S000433
ARR1AT	1337	(-)	NGATT	S000454
TATABOX3	1344	(-)	TATTAAT	S000110
MYB1AT	1360	(-)	WAACCA	S000408
SEF4MOTIFGM7S	1373	(-)	RTTTTTR	S000103
CACTFTPPCA1	1380	(+)	YACT	S000449
SORLIP2AT	1384	(-)	GGGCC	S000483
CACTFTPPCA1	1394	(+)	YACT	S000449
GCN4OSGLUB1	1397	(+)	TGAGTCA	S000277
WBOXHVISO1	1399	(-)	TGACT	S000442
WBOXNTERF3	1399	(-)	TGACY	S000457
WRKY71OS	1400	(-)	TGAC	S000447
BIHD1OS	1415	(-)	TGTCA	S000498
WRKY71OS	1415	(+)	TGAC	S000447
CAATBOX1	1418	(+)	CAAT	S000028
CAATBOX1	1426	(+)	CAAT	S000028
ROOTMOTIFTAPOX1	1427	(-)	ATATT	S000098
SEF1MOTIF	1429	(-)	ATATTTAWW	S000006
TATABOX2	1429	(+)	TATAAAT	S000109
ROOTMOTIFTAPOX1	1433	(-)	ATATT	S000098
SURECOREATSULTR11	1438	(+)	GAGAC	S000499
CARGCW8GAT	1443	(-)	CWWWWWWWWG	S000431
CARGCW8GAT	1443	(+)	CWWWWWWWWG	S000431
RAV1AAT	1459	(+)	CAACA	S000314
POLASIG3	1467	(-)	AATAAT	S000088
ROOTMOTIFTAPOX1	1473	(+)	ATATT	S000098
GTGANTG10	1477	(-)	GTGA	S000378
EBOXBNNAPA	1485	(-)	CANNTG	S000144
MYCCONSENSUSAT	1485	(-)	CANNTG	S000407
EBOXBNNAPA	1485	(+)	CANNTG	S000144
MYCCONSENSUSAT	1485	(+)	CANNTG	S000407
CACTFTPPCA1	1487	(-)	YACT	S000449
GTGANTG10	1488	(+)	GTGA	S000378
POLLEN1LELAT52	1491	(+)	AGAAA	S000245
DOFCOREZM	1494	(+)	AAAG	S000265
POLLEN1LELAT52	1496	(+)	AGAAA	S000245
POLASIG2	1499	(+)	AATTAAA	S000081
CAATBOX1	1506	(+)	CAAT	S000028
PREATPRODH	1508	(-)	ACTCAT	S000450
DOFCOREZM	1523	(+)	AAAG	S000265
NODCON2GM	1524	(-)	CTCTT	S000462
OSE2ROOTNODULE	1524	(-)	CTCTT	S000468
POLLEN1LELAT52	1531	(+)	AGAAA	S000245
CAATBOX1	1537	(+)	CAAT	S000028
DOFCOREZM	1542	(-)	AAAG	S000265
CAATBOX1	1555	(-)	CAAT	S000028
CCAATBOX1	1555	(-)	CCAAT	S000030
CURECORECR	1559	(-)	GTAC	S000493
CURECORECR	1559	(+)	GTAC	S000493
CACTFTPPCA1	1560	(+)	YACT	S000449
TBOXATGAPB	1561	(+)	ACTTTG	S000383
DOFCOREZM	1562	(-)	AAAG	S000265
ANAERO1CONSENSUS	1563	(-)	AAACAAA	S000477
LTRECOREATCOR15	1572	(-)	CCGAC	S000153
GTGANTG10	1578	(-)	GTGA	S000378
CACTFTPPCA1	1579	(+)	YACT	S000449
INTRONLOWER	1583	(-)	TGCAGG	S000086
CAATBOX1	1587	(+)	CAAT	S000028
ARR1AT	1588	(-)	NGATT	S000454
L1BOXATPDF1	1593	(+)	TAAATGYA	S000386
CAATBOX1	1604	(-)	CAAT	S000028
ARR1AT	1613	(-)	NGATT	S000454
S1FBOXSORPS1L21	1629	(-)	ATGGTA	S000223
PYRIMIDINEBOXOSRAMY1A	1636	(-)	CCTTTT	S000259
DOFCOREZM	1637	(+)	AAAG	S000265
GT1CONSENSUS	1657	(+)	GRWAAW	S000198
CAATBOX1	1661	(-)	CAAT	S000028
DOFCOREZM	1669	(+)	AAAG	S000265
PRECONSCRHSP70A	1676	(+)	SCGAYNRNNNNNNNNNNNNNNNHD	S000506
ARR1AT	1677	(+)	NGATT	S000454
DOFCOREZM	1685	(+)	AAAG	S000265
CACTFTPPCA1	1693	(+)	YACT	S000449
